# Supplementary material for: Anthropogenic drought dominates groundwater depletion in Iran
Source: Sci Rep. 2021 Apr 28;11:9135. doi: 10.1038/s41598-021-88522-y (PMC8080627; doi:10.1038/s41598-021-88522-y)
Supplement: Supplementary file 1 — Supplementary Information 1. [file 41598_2021_88522_MOESM1_ESM.xlsx]

## Sheet: Ground water storage
GWS (Mm3)	1	2	3	4	5	6	7	8	9	10	11	12	13	14	15	16	17	18	19	20	21	22	23	24	25	26	27	28	29	30	31	32	33	34	35	36	37	38	39	40	41	42	43	44	45	46	47	48	49
Basin	Aras	Aras	Aras	Aras	Aras	Aras	Aras	Aras	Aras	Aras	Aras	Aras	Aras	Talesh	Talesh	Sefidrood	Sefidrood	Sefidrood	Sefidrood	Sefidrood	Sefidrood	Sefidrood	Sefidrood	Sefidrood	Sefidrood	Sefidrood	Sefidrood-Haraz	Sefidrood-Haraz	Sefidrood-Haraz	Haraz-Gharesu	Haraz-Gharesu	Haraz-Gharesu	Haraz-Gharesu	Gharesu-Gorgan	Gharesu-Gorgan	Atrak	Atrak	Atrak	Atrak	Atrak	Atrak	Atrak	Atrak	West border	West border	West border	West border	West border	West border
Sub-basin ID	1101	1102	1103	1104	1105	1106	1107	1108	1109	1110	1111	1112	1113	1201	1202	1301	1302	1303	1304	1305	1306	1307	1308	1309	1310	1311	1401	1402	1403	1501	1502	1503	1504	1601	1602	1701	1702	1703	1704	1705	1706	1707	1708	2101	2102	2103	2104	2105	2106
2002	20.514	-6.17312	6.20784		-0.283089	-0.284645	15.3054	4.13744	32.1738	-1.521	2.03595	2.91743		0.5844	8.064	3.51	0.051	0.827651	-5.5056		-5.271	-13.5135	-2.9744	-1.1872			12.9591	2.457	4.9761	22.8165	14.6475	13.1947	6.02732	65.895	-1.11547	-2.25104					6.10364	3.92	-14.4483	-0.219			4.2748
2003	0.789	-4.46125	-3.4501		0.0674022	-0.498129	-7.47282	0.541347	-9.99573	-4.8165	1.27923	0.333177		7.792	13.44	6.045	-0.094	0.966824	-32.5748		1.6566	2.5245	1.81168	-0.3808			5.082	3.0303	-1.8333	-7.2345	12.8898	4.60768	12.5044	123.004	-1.18811	3.65794					4.34972	0.665	-6.60346	-0.252			0.0716752
2004	10.257	-7.885	-15.3228		0.674022	-0.0711613	-10.1674	-1.16003	-16.5554	1.11227	1.6666	-0.135657		-11.1036	28.4928	-1.755	0.196	0.688478	-17.4344		2.1084	-6.534	-0.18928	0.4032			-10.9263	-6.7977	-2.4444	-0.5565	-4.8825	-2.51328	7.6466	30.751	-0.375429	3.09518					0.420941	-1.785	-2.2207	-0.186			-5.80407
2005	23.67	-1.0375	-53.5749		0.0044729	-0.925096	-25.5245	-2.84171	-31.8614	-1.77086	-0.11129	-1.3694		7.792	-12.9024	-11.31	-0.384	1.24517	-16.9756		-5.7228	-8.1675	-2.4336	1.2544			-10.164	-0.5733	-2.2698	-16.695	-21.6783	-9.63424	-1.3494	-144.969	-0.474255	-3.65794					-4.63035	-1.54	-3.03402	-0.096			-1.62327
2006	5.523	-1.4525	-7.19045		-0.274082	0.782774	-28.612	2.30036	-5.93497	-1.77822	0.156333	1.12313		-4.6752	-23.1168	-10.14	0.776	0.131785	-49.0916		-1.0542	0.297	2.9744	0.2464			-12.705	-3.276	-0.4365	17.2515	12.1086	3.56048	-7.01688	8.786	-1.43401	2.25104					-3.15706	-0.315	-3.9783	-2.25			3.72991
2007	7.101	-5.6025	-20.0607		0.0539218	-1.42323	-19.6734	-2.74216	-35.6098	-1.57618	-0.819787	-1.36504		-7.0128	4.8384	0	-1.312	2.35856	-54.9732		-3.1626	-11.7315	-4.3264	-0.8064			8.6394	0.7371	3.7539	-39.5115	-14.0616	-2.93216	-8.90604	-191.096	-1.32158	-8.72278					-3.37471	0.0205474	-5.10328	0.138			-6.25146
2008	0.789	-1.66	-29.7228		-0.332804	-0.156555	-16.1032	2.08481	7.4968	-1.20469	-0.846813	1.29615		0	16.128	9.75	-0.224	-2.09498	-37.1237		-10.542	-10.2465	-3.38	-1.4112			7.8771	1.4742	0.7857	32.277	16.7958	4.39824	0.53976	127.397	-0.791469	10.6924					0.0383139	-1.12	-10.8441	1.146			-6.44006
2009	7.101	3.32	-1.4382		0.322132	1.20974	-16.0169	0.348009	28.7377	0.483715	0.909874	1.17677		0.5844	-11.8272	-10.53	1.136	-2.252	-39.1582		-9.01382	-20.5798	-7.7064	-1.1424			-20.8362	-3.9312	-5.6745	-29.4945	-14.4522	-3.76992	-2.60884	-13.179	-1.4623	3.65794					-2.06341	-1.04052	-7.14661	-0.12			-1.80503
2010	9.8625	10.375	-8.6292		-0.77189	0.825471	-25.1331	4.02144	-15.9307	-0.0371527	0.837804	-0.76746		-18.8956	8.064	15.6	-0.824	0.0382026	-40.2677		-8.30299	-12.4913	-2.86624	-0.0672			7.8771	1.5561	3.492	18.3645	-3.906	0	-2.249	-101.039	-1.73305	-18.2897					-3.58027	0.442496	-6.31619	-0.336			-4.61497
2011	-1.9725	8.9225	32.5992		-0.0394317	0.0142323	-16.4345	1.58537	-33.4953	0.164425	-0.288277	-0.477531		6.0388	2.688	-11.505	0.808	-2.6065	-18.1807		-6.17679	0.584686	-4.00192	-0.9856			5.082	-0.0819	-2.1825	12.243	15.2334	16.9646	12.5944	252.597	-0.72	5.34622					2.6448	-0.385	0.65275	-0.192			-11.0568
2012	10.257	-3.5275	-13.4232		0.27335	1.73633	-10.759	0.0386676	0.632321	0.818674	0.495476	-0.170547		1.5584	-2.688	17.94	-0.288	-1.47787	-50.764		-9.24242	-18.7679	-3.21776	-0.2464			-8.8935	-3.7674	6.111	0.5565	-1.953	-2.93216	1.16948	19.7685	-0.43727	11.5366					2.98663	1.64919	2.0515	-0.156			7.01949
2013	-1.9725	-7.47	-30.2022		-0.379852	-1.26667	-20.5268	1.4307	-28.4901	-1.79626	-0.523029	-0.527493		-10.714	-16.6656	-16.965	0.264	-0.329467	-54.2064		-12.4134	-13.4779	-6.54368	-0.448			-20.0739	8.7633	2.3571	-31.164	-10.9368	-7.12096	-4.67792	-171.327	-1.07617	-18.2897					-11.9158	0.824691	-14.2164	-0.354			-7.17854
2014	-10.257	0.2075	-10.0674		-0.163968	1.84476	-12.5045	3.45686	6.7812	1.06213	-1.20094	-0.926928		10.714	-5.9136	2.73	-0.008	-0.0696	-43.4617		-12.9821	-21.1008	-3.1096	-2.0608			-5.5902	-2.7846	3.7539	11.6865	9.5697	-13.1947	-7.37672	-118.611	-0.928	-8.16002					-4.6632	-1.295	-1.492	1.272			1.0052
2015	10.6515	2.075	-10.5468		0.972	0.843116	6.6396	0.184737	6.0548	-1.8189	-0.556582	-0.100008		-9.74	-12.3648	2.73	0.648	0.1392	5.9644		-3.4638	-10.5435	-1.51424	0.2464			9.1476	-0.1638	-1.2222	36.1725	8.2026	14.4514	7.37672	158.148	-1.168	19.1338					0.348	0.805	0.83925	-0.858			5.49162
[truncated: 560 more columns]

## Sheet: Precipitation
P (mm)	Abarghu	Aras	Atrak	Baluchestan	Bandarabbas	Sefidroud- Haraz	Central Desert	Gavkhuni	Ghareghoom	Gharesoo-Gorgan	Hamoon Hirmand	Hamoon Jazmourian	Hamoon Mashkil	Haraz-Gharesoo	Helleh	Jarrahi-Zohreh	Kal-Mehran	Karkheh	Karoon	Saghand	Khaf	Lut	Mand	Salt Lake	Sefidroud	Siahkuh	Talesh	Tashk	Urmia	West Border
2002	275.056	410.033	367.564	128.17	115.951	1161.68	254.482	275.056	316.675	615.611	61.7211	199.553	85.2364	773.1	350.064	426.089	187.866	441.97	541.97	154.429	159.456	118.022	328.848	397.562	451.973	154.429	1256.8	404.707	400.62	491.97
2003	300.871	361.74	282.186	27.6429	63.5096	1138.94	219.133	300.871	268.153	640.014	28.815	93.8533	17.7917	766.961	445.8	599.405	98.158	516.529	616.529	177.986	128.222	106.857	427.603	376.173	430.227	177.986	1250.9	556.483	396.456	566.529
2004	285.731	348.912	329.94	259.455	299.397	976.056	254.467	285.731	291.994	674.362	167.21	333.259	173.475	776.34	554.003	574.839	281.18	475.49	575.49	191.88	207.567	238.11	550.433	358.511	413.962	191.88	959.17	524.7	357.38	525.49
2005	277.385	278.191	270.826	68.1455	77.4247	821.071	187.871	277.385	172.532	522.629	52.0583	105.038	35.6333	558.194	427.206	665.233	82.8478	537.403	637.403	99.7447	115.211	87.2686	284.254	330.068	376.828	99.7447	979.376	420.763	356.749	587.403
2006	290.444	354.303	307.217	326.391	226.172	986.882	254.168	290.444	289.284	620.67	110.172	224.003	189.95	720.837	340.484	552.74	232.761	496.611	596.611	188.738	174.889	149.639	348.126	428.389	491.257	188.738	1138	463.906	431.103	546.611
2007	96.5793	256.308	216.722	199.241	129.143	644.314	120.129	96.5793	134.483	387.908	54.1833	127.655	113.458	496.429	182.137	225.709	78.5545	171.104	271.104	49.5494	78.12	61.1353	163.618	204.756	239.195	49.5494	873.5	132.418	200.927	221.104
2008	204.632	343.105	296.215	192.323	138.837	1029	215.284	204.632	296.236	613.827	128.082	190.769	110.8	740.715	187.82	270.598	123.123	295.742	395.742	149.801	180.173	136.01	191.223	318.335	362.862	149.801	1336.7	261.298	330.651	345.742
2009	212.45	402.956	330.537	168.468	186.056	751.644	210.335	212.45	250.369	588.894	82.5367	197.749	101.725	611.487	280.549	498.209	179.506	494.649	594.649	107.8	155.914	107.33	256.866	349.73	442.514	107.8	1210.38	299.389	398.71	544.649
2010	184.715	317.953	266.756	125.148	143.701	914.422	171.125	184.715	187.944	492.939	92.6379	222.839	132.758	610.604	227.916	377.237	178.119	335.358	435.358	109.432	124.421	112.126	289.935	302.668	368.119	109.432	1219.56	319.904	331.021	385.358
2011	208.698	406.498	357.159	80.2048	92.3206	1144.95	244.687	208.698	288.658	800.958	92.9667	176.416	56.6917	806.949	287.114	414.296	83.1916	307.162	407.162	134.33	141.071	118.155	240.184	353.262	452.345	134.33	1466.35	418.566	308.509	357.162
2012	268.787	340.593	305.039	189.632	213.281	842.861	181.685	268.787	230.93	642.458	91.3467	259.694	135.575	653.363	390.408	531.213	182.541	418.298	518.298	189.732	145.3	149.388	292.988	294.755	348.242	189.732	981.852	448.075	354.569	468.298
2013	216.124	406.325	230.72	175.914	239.092	821.381	152.15	216.124	205.336	489.223	117.51	244.681	149.067	567.066	345.535	463.514	201.647	379.502	479.502	142.799	136.464	127.336	287.883	296.017	356.371	142.799	986.309	276.528	297.278	429.502
2014	205.201	397.998	287.098	122.325	196.259	1278.92	175.576	205.201	260.355	467.698	110.613	219.889	119.221	619.276	327.031	467.859	195.532	363.311	463.311	132.645	132.871	122.802	274.334	322.907	358.663	132.645	1311.81	285.683	341.791	413.311
2015	194.278	391.193	377.021	68.7364	153.426	1142.28	199.002	194.278	315.375	699.025	103.715	195.097	89.375	733.372	308.527	472.203	189.418	522.868	622.868	122.492	129.277	118.268	260.785	349.797	456.981	122.492	1412.79	294.838	386.304	572.868

## Sheet: Evaporation
E (mm)	Abarghu	Aras	Atrak	Baluchestan	Bandarabbas	Sefidroud-Haraz	Central Desert	Gavkhuni	Ghareghoom	Gharesoo-Gorgan	Hamoon Hirmand	Hamoon Jazmourian	Hamoon Mashkil	Haraz-Gharesoo	Helleh	Jarrahi-Zohreh	Kal Mehran	Karkheh	Karoon	Saghand	Khaf	Lut	Mand	Salt Lake	Sefidroud	Siahkuh	Talesh	Tashk	Urmia	West Border
2002	2604.6	1214.15	1674.99	3023.51	3045.78	878.225	2473.61	2604.6	2029.75	1162.1	4018.77	3423.59	4018.84	995.407	2937.44	2826.49	3061.88	2230	2230	2955.9	3118.72	3337.74	2780.11	1890.3	1663.37	2955.9	847.809	2221.25	1417.79	1823.89
2003	2689.47	1231.66	1788.71	3092.34	3382.7	888.088	2462.92	2689.47	2159.95	1201.3	4251.07	3313.89	4215.5	977.271	2959.13	2822.01	3312.22	2196.81	2196.81	3076.54	3318.55	3571.28	2889.04	1816.32	1674.98	3076.54	864.708	2236.16	1472.32	1834.56
2004	2671.15	1289.01	1713.01	3171.87	3145.28	669.446	2336.25	2671.15	2016.65	1208.11	3935.9	3273.13	4033.76	967.915	2887.33	8515.44	3077.39	2705.95	2705.95	2842.96	3033.8	3234.05	2809.96	1934.9	1470.04	2842.96	298.05	2191.08	1553.48	2129.72
2005	2787.52	1462.56	1912.94	3489.75	3283.39	991.519	2814.26	2787.52	2156.21	1291.49	4352.31	3682.55	4311.31	909.265	2881.35	2760.72	3223.26	2263.48	2263.48	2964.82	3303.12	3553.71	2781.44	1965.79	1808.3	2964.82	970.145	2226.65	1530.93	1897.2
2006	2562.44	1269.55	1773.05	3193.92	3129.37	836.247	2636.98	2562.44	1934.48	1231.01	3810.98	3392.35	4049.54	903.15	2579.62	2794.19	3105.77	2094.68	2094.68	2903.91	3155.6	3437.97	2681.34	1931.19	1562.96	2903.91	896.209	2070.18	1370.24	1732.46
2007	2829.46	1446.97	1788.18	3286.1	3149.19	920.182	2752.6	2829.46	2190.29	1356.99	3976.82	3729.12	3984.31	951.89	3187.98	3079.23	3168.43	2364.76	2364.76	3039.7	3335.95	3645.53	2984.51	2165.3	1875.89	3039.7	893.78	2400.98	1705.05	2034.91
2008	2685.14	1234.13	1656.37	3497.35	3009.63	738.065	2575.89	2685.14	1972.13	1179.64	3643.27	3602.79	3965.3	787.98	3036.29	3010.37	3082.33	2169.9	2169.9	3023.99	3055.6	3446.91	2897.35	1774.76	1607.72	3023.99	810.44	2319.46	1429.63	1799.77
2009	2818.52	1350.6	1797.62	3446.45	3098.01	907.653	2752.56	2818.52	2107.07	1384.14	3705.51	3538.15	4073.86	905.87	3033.46	3082.95	3169.71	2191.27	2191.27	3111.42	3184.03	3641.27	2972.62	1971.28	1674.75	3111.42	963.62	2444.89	1506.41	1848.84
2010	2751.99	1309.56	1771.58	3456.39	3185.78	826.076	2769.19	2751.99	2196.95	1254.24	3966.18	3572.68	4059.67	929.589	3222.83	3136.32	3224.82	2291.75	2291.75	2944.52	3250.35	3834.7	3055.85	2062.76	1675.77	2944.52	823.909	2438.7	1602.87	1947.31
2011	2664.88	1209.03	1696.57	3399.12	3196.03	807.982	2498.63	2664.88	1920.2	1267.76	3790.21	3503.83	4026.73	820.658	3263.66	3060.09	3292.14	2252.8	2252.8	2848.94	3223.63	3579.15	3043.17	1919.28	1632.75	2848.94	854.609	2412.21	1494.47	1873.64
2012	2649.82	1321.35	1765.55	3297.91	2926.61	857.359	2748.8	2649.82	2009.67	1277.62	3852.64	3490.1	3896.07	844.605	3016.89	2907.2	3195.54	2261.69	2261.69	2935.94	3179.5	3718.85	2923.95	2060.59	1703.65	2935.94	846.436	2381.78	1628.16	1944.92
2013	2666.11	1350.32	1741.2	3486.98	3010.51	929.665	2553.28	2666.11	2037	1382.06	3802.44	3556.12	3889.84	1011.61	2942.74	2810.67	3194.85	2263.9	2263.9	2852.7	3292.45	3685.03	2959.1	2055.55	1820.45	2852.7	984.378	2430.15	1723.14	1993.52
2014	2677.23	1335.73	1754.74	3671.96	3226.84	880.388	2524.33	2677.23	2012.12	1397.66	3909.05	3671.74	4107.81	980.1	3138.6	2736.03	3441.87	2317.8	2317.8	3003.31	3545.9	3641.32	3070.76	2563.02	2000.13	3003.31	883.9	2420.68	1649.4	1983.6
2015	2753.98	1349.79	1614.45	3746.76	3204.16	849.982	2484.15	2753.98	1947.71	1364.35	3830.82	3572.79	4055.51	922.461	3137.76	2823.41	3357.43	2220.52	2220.52	2979.34	3623.07	3816.82	3092.28	2055.11	1769.08	2979.34	844.587	2376.04	1619.08	1919.8

## Sheet: Recharge
R (Mm3)	Aras	Talesh	Sefidrood	Sefidrood-Haraz	Haraz-Gharesu	Gharesu-Gorgan	Atrak	West border	Karkheh	Karoon	Jarahi	Heleh	Mand	Kal	Bandarabbas	Baluchestan	Urmia	Salt lake	Gavkhuni	Tashk	Abarghu	Hamun Jazmurian	lut	centeral desert	Siahkuh	Saghand	khaf	Hamun hirmand	Hamun mashkil	Ghareghum
2002	930.719	183.775	1580.84	882.415	1582.67	782.195	394.458	737.321	3523.65	12128.4	1748.79	565.875	2186.81	1210.95	622.281	154.061	1905.28	6010.2	2185.44	3259.33	1122.7	1484.84	1180.73	3264.9	680.946	1010.2	253.497	95.3585	258.984	1326.1
2003	805.835	199.242	1492.87	869.015	1557.38	769.557	391.674	726.224	7433.87	12312.4	869.219	593.538	2189.6	1310.05	640.422	150.216	1681.2	5837.04	3053.77	3559.75	1253.85	1407.22	3215.37	3349.18	753.636	947.191	298.001	91.4227	283.127	1053.26
2004	835.766	199.253	1934.94	843.323	1572.39	702.921	437.757	889.585	3520.1	12235.1	2090.78	678.091	2365.44	1310.18	847.909	177.927	1618.72	5609.9	3075.81	4003.88	1312.3	1552.21	981.64	4109.13	844.547	920.035	324.771	81.1711	275.854	1341.35
2005	720.938	183.969	1696.32	805.639	1177.28	647.985	425.385	1112.27	3506.11	14147.1	3203.5	602.82	1525.38	770.8	504.016	174.959	1790	2447.05	3314.19	3756.11	1169.81	1781.43	842.645	3796.49	587.643	130.963	384.777	81.4087	200.991	1310.55
2006	744.337	153.181	1279.68	722.528	1161.65	960.156	413.6	1413.19	3511.6	12387.9	4133.22	463.418	1727.8	1216.58	513.372	176.063	1775.73	3416.23	3458.46	3669.19	1253.06	1955.69	960.732	4039.38	608.347	60.8706	383.472	83.8437	254.394	1470.89
2007	862.042	193.454	1273.49	756.913	1087.78	880	401.619	1156.1	2927.39	9108.77	5306.2	519.171	1837.08	1084.24	574.087	146.78	1611.29	2477.33	2477.63	3382.1	1276.23	1942.41	955.516	3771.11	620.58	96.6343	381.512	78.864	294.37	1373.19
2008	823.004	204.756	1418.08	718.743	1194.75	1067.38	417.566	1372.11	3264.28	6918.18	6887.38	519.818	1897.98	1003.22	627.461	140.953	1769.89	2017.57	1699.44	3498.01	1241.62	1844.18	938.553	3648.59	515.051	203.354	389.94	82.2243	237.806	1385.42
2009	613.615	196.395	1448.85	687.253	893.335	911.427	412.206	2750.46	4126.91	8763	8330.11	541.557	1985.64	1174.42	723.628	138.55	1709.4	2469.98	2079.34	3170.99	1236.99	2009.89	960.918	2937.17	463.779	171.826	307.35	73.7634	275.632	1399.12
2010	694.91	226.069	1640.49	548.576	921.137	517.499	393.132	1715.86	3030.28	5864.5	1082.65	586.341	1957.6	1078.02	824.32	137.171	1378.55	2157.67	2073	3424.03	1251.1	2212.01	971.815	2250.25	539.74	273.371	327.059	56.6092	302.752	1468.79
2011	692.341	299.024	1242.37	559.6	1003.95	880.96	416.387	904.709	1690.49	4694.48	909.357	473.701	1622.54	999.749	705.371	244.582	1226.53	1542.83	1947.63	2768.82	1066.4	1673.11	934.817	2525.39	461.649	-11.9308	368.03	60.1245	376.42	1539.93
2012	641.011	318.374	440.176	568.088	958.173	670.191	425.292	980.38	1755.02	5020.06	1165.13	494.758	1613.92	1065.99	805.784	242.642	1387.17	-806.795	1821.7	2580.44	1064.36	1819.87	958.626	2374.07	511.436	83.452	353.442	64.0526	386.72	1387.99
2013	592.631	295.126	477.475	569.115	907.573	343.503	363.471	1007.66	1833.4	3078.35	990.245	469.241	1483.57	1073.45	848.295	250.925	1345.97	-691.727	1412.93	2431.49	1058.23	1807.66	822.85	2340.62	414.174	39.9501	355.363	61.5879	398.777	1465.98
2014	583.335	332.525	425.602	574.657	952.612	223.044	388.962	1019.43	1251.13	3185.04	893.382	457.864	1565.18	1073.35	708.757	245.836	1331.37	-857.314	1537.17	2442.74	1005.29	1790.01	794.382	2291.75	454.845	176.111	369.516	60.0668	360.983	1458.46
2015	621.921	311.053	485.195	588.076	1021.97	340.32	425.738	1162.91	2766.22	2530.47	1109.68	462.023	1735.57	1196.94	751.249	245.664	1076.46	-434.964	1111.6	2534.89	999.956	1376.36	806.061	2350.51	344.135	105.968	365.401	61.2644	364.19	1466.77

## Sheet: Human Outflow
Hout (Mm3)	Aras	Talesh	Sefidrood	Sefidrood-Haraz	Haraz-Gharesu	Gharesu-Gorgan	Atrak	West border	Karkheh	Karoon	Jarahi	Heleh	Mand	Kal	Bandarabbas	Baluchestan	Urmia	Salt lake	Gavkhuni	Tashk	Abarghu	Hamun Jazmurian	lut	Centeral desert	Siahkuh	Saghand	khaf	Hamun hirmand	Hamun mashkil	Ghareghum
2002	1098.93	222.909	1165.14	212.933	1041.45	927.429	297.786	372.962	2486.35	1941.86	546.534	472.424	2533.79	1815.88	1242.25	224.467	2336.07	9787.89	3058.24	3557.51	1727.39	2415.12	1895.8	5546.11	1167.67	1996.19	558.99	172.854	415.988	2216.05
2003	1071.49	225.792	1064.71	213.646	1041.45	927.552	286.257	353.154	4802.31	2053.55	409.808	364.765	2365.71	1783.16	1242.25	224.89	2201.26	9791.72	3636.04	3539.81	1730.68	2424.14	3791.55	5532.94	1163.15	2002.1	588.991	173.484	439.379	2014.19
2004	1108.29	229.646	1124.95	214.401	1044.67	944.323	323.187	384.571	2357.43	2243.36	867.092	366.382	2367.46	1674.6	1160.09	242.451	2228.35	9551.29	3783.22	3753.21	1787.1	2300.89	1668.54	6106.86	1295.81	1793.65	596.326	170.575	410.903	2341.69
2005	1045.96	236.861	1150.05	169.556	693.476	944.986	323.187	437.706	2369.98	2483.42	1405.4	356.583	2140.86	1599.53	1097.5	242.559	2223.83	7056.73	3996.15	3951.45	1774.1	2846.74	1660.27	6036.66	1106.44	1119.34	695.281	170.656	412.977	2422.66
2006	992.773	228.755	820.691	172.094	688.928	1135.23	314.928	464.725	2282.43	2363.21	1939.1	381.094	2216.9	1651.25	1097.71	242.559	2092.31	7053.11	3918.4	3759.03	1849.86	2846.74	1677.01	6049.73	1120.11	1119.55	668.343	174.927	412.977	2422.66
2007	1145.33	243.41	832.598	176.932	688.918	1135.18	314.928	344.581	2242.29	2157.21	2589.69	416.896	2386.07	1643.64	1097.75	206.575	2239.74	7380.75	3724.6	3735.49	1861.83	2846.43	1675.19	5909.14	1076.92	1104.22	668.36	174.927	412.977	2421.49
2008	1037.96	252.922	860.699	177.31	688.888	1127.16	314.928	361.26	2298.74	2001.82	3198.57	454.631	2356.91	1644.96	1097.75	206.575	2177.72	7264.96	2986.04	3751.36	1883.51	2846.43	1674.04	5888.65	979.342	1102.08	668.36	174.927	412.977	2421.49
2009	743.953	271.932	973.401	186.399	694.706	1116.62	314.928	387.852	2504.69	1906.94	3716.91	462.673	2364.48	1656.95	1097.75	206.575	2095.88	7124.52	3174.16	3180.28	1794.41	2846.43	1674.89	5125.48	970.821	1090.16	601.66	162.2	412.977	2329.41
2010	894.088	226.47	951.166	188.997	695.982	809.23	312.503	388.49	2535.24	2279.49	539.906	497.125	2210.71	1564.55	1270.17	206.562	1813.8	6965.39	3152.3	3186.21	1792.95	2846.43	1677.54	4684.13	970.858	1090.26	610.925	149.633	412.977	2439.23
2011	901.879	246.897	1141.76	151.774	731.522	871.765	302.552	401.347	1911.01	2000.57	482.871	493.009	2095.06	1550.08	1223.34	313.355	1827.07	6266.84	2734.73	3238.33	1637.56	2692.85	1672.02	4639.44	946.183	923.853	626.415	153.824	535.485	2360.94
2012	881.183	259.849	492.3	163.102	772.248	832.293	301.365	413.752	1943.92	1687.79	484.139	493.719	2100.48	1564.85	1212.85	313.355	1892.4	4580.83	2505.65	3240.8	1623.92	2699.11	1699.26	4667.38	1020.61	923.88	626.415	153.824	535.485	2360.94
2013	934.967	262.851	490.729	166.532	772.389	806.689	301.365	443.637	1876.51	1637.18	467.602	493.719	2100.48	1549.5	1223.49	313.355	1985.53	4532.15	2315.45	3240.8	1631.48	2699.11	1666.54	4665.96	949.506	1016.48	626.415	153.824	535.485	2360.94
2014	860.824	268.07	496.104	167.742	766.286	639.225	305.096	394.528	1596.08	1602.44	467.602	494.018	2098.62	1559.79	1225.62	313.355	1874.52	4500.2	2421	3240.79	1590.28	2699.11	1666.71	4660.25	924.451	1025.81	626.415	153.824	535.485	2360.94
2015	828.958	273.503	498.523	168.778	766.101	638.679	304.566	447.577	1877.09	1577.43	465.151	494.012	2097.34	1544.13	1225.62	313.355	1484.46	4618.85	2046.44	3240.95	1569.28	2314.6	1630.8	4628.84	903.714	1022.4	626.415	153.824	535.485	2360.94

## Sheet: Electrical Cunductivity
EC ( μS cm-1)	Abarghu	Aras	Atrak	Baluchestan	Bandarabbas	Sefidroud-Haraz	Central Desert	Gavkhuni	Ghareghoom	Gharesoo-Gorgan	Hamoon Hirmand	Hamoon Jazmourian	Hamoon Mashkil	Haraz-Gharesoo	Helleh	Jarrahi	Kal Mehran	Karkheh	Karoon	Saghand	Khaf	Lut	Mand	Salt Lake	Sefidroud	Siahkuh	Talesh	Tashk	Urmia	West Border
2002	3380.75	1938.52	1864.42	1708.64	2710.86	1199.73	2729.96	3212.45	4451.96	1786.46	4489.18	1214.25	1662.48	988.351	2694.16	834.796	3831.63	1518.33	593.852	6172.26	5387.6	4156.35	1784.44	3575.85	953.818	7034.23	690.339	1968.66	1894.33	1460.43
2003	3468.84	1960.44	1864.42	972.047	2928.19	1170.95	3410.33	3460.42	4356.94	1752.97	4315.27	1201.33	1863.94	1044.55	2400.42	801.717	4350.86	867.481	838.466	5995	5387.6	4270.42	1706.05	3615.02	1015.5	7478.29	711.246	2296.89	1857.22	1454.86
2004	3826.94	2140.61	1864.42	1449.51	2923.42	1158.47	3427.05	3441.5	4084.13	2148.64	4643.54	1441.42	2378.85	1056.85	2975.86	770.691	4573.93	810.717	1138.7	6224.93	6151.39	4316.39	2045.1	3677.29	1038.61	6889.97	674.894	3199.27	1948.26	1405.83
2005	3953.7	2205.59	1977.2	912.817	3027.08	1177.81	3591.22	3461.74	5058.84	2207.56	5379.14	1606.05	2390.46	1221.82	3162.05	1004.44	4582.37	765.182	1069.12	5808.49	6151.39	4299.96	2213.97	3533.37	1007.96	6939.69	693.318	3374.3	2010.17	1407.14
2006	3976.85	2223.13	1978.05	954.339	3267.66	1234.6	3745.74	3383.32	2709.16	2240.61	6255.61	1618.16	2253.04	1194.38	2825.45	1168.48	4483.56	780.233	1254	5736.54	5387.6	4320.35	2428.75	3551.86	852.302	6830.12	710.366	3182.04	1865.13	1316.99
2007	4535.42	2147.46	1900	911.505	3253.25	1181.87	3910.03	3182.49	2851.35	2590.61	6002.89	1627.44	2477.18	1118.32	3226.77	1481.83	4564.65	1210.72	1260	5840.33	6151.39	4684.74	2598.17	3775.58	838.41	7028.23	731.036	3872.33	1882.36	1193.46
2008	4691.59	2246.8	1995.06	1605.99	2965.1	764.746	4047.26	3480.79	3137.51	2339	5711.28	1869.68	2503.13	1116.06	3251.21	1613.78	4605.28	1619.7	1235.03	5894.93	4938.52	4953.13	2571.77	3864.34	830.818	6803.39	714.104	3716.64	2033.72	1052.45
2009	4244.62	2250.7	2144.47	1884.19	2839.68	760.193	4004.44	3348.88	2957.02	2102.55	5706.09	2200.15	2549.95	1156.95	3377.67	1899.92	4613.01	1656.91	1218.82	6033.55	5073.47	4772.33	2614.59	3908.34	865.888	6858.71	604.727	3463.86	1896.62	926.089
2010	4127.96	2283.78	1873.78	1965.75	3123.05	807.559	4259.78	3522.53	2929.95	2276.88	5798.13	2128.69	2737.51	1258.87	3518.56	1946.51	4878.98	1818.22	1223.48	6096.24	5101.1	5011.71	2787.19	3837.63	848.358	7935.65	603.496	3100.92	1865.4	945.236
2011	4150.57	2232.65	1778.68	2143.18	3234.49	775.563	4180.76	3601.36	2657.2	2242.44	5844.44	2063.81	2656.27	1205.91	3685.6	1818.18	4764.15	1909.95	1283	6753.67	5208.56	5321.99	2681.37	3932	846.961	7660.44	625.678	3703.41	1957.7	1008.14
2012	4366.99	2323.76	1742.49	2581.25	3045.53	830.01	4196.41	3621.18	2892.34	2226.08	6218.72	1976.38	3286.68	1246.51	6072.68	1830.72	4904.35	1892.39	1350.77	6685.16	5001.29	5509.14	2943.63	3890	835.021	7507.99	641.474	3897.3	2016.73	1017.09
2013	4358.52	2209.91	1753.94	2621.57	3049.76	747.032	3917.04	3755.47	2715.02	2134.3	6573.07	1844.55	2824.38	1303.02	5443.67	1653.12	5030.18	1732.57	1579.37	6748.6	4216.36	5200.37	3314.9	3928.59	877.462	7333.85	584.981	4150.23	2142.42	973.892
2014	4586.98	2156.74	1696.67	3047.93	2967.88	715.144	4009.39	3717.17	2834.51	2344.11	6266.09	1679.82	2799.36	1203.12	5687.14	2236.11	5005.85	1774.28	1670.27	6687.44	4495.19	5372.47	3657.18	3998.87	856.488	7803.96	615.737	4315.72	2117.41	1040.62
2015	4637.27	2325.8	1893.49	2298.4	3114.26	691.992	3931.77	3789.39	2894.13	2412.38	6270.51	1668.22	2387.96	1244.25	5956.17	2154.02	5134.4	1951.29	1679.26	6871.88	4672.5	5360.66	3692.2	3816.72	863.287	7835.52	597.41	3937.9	2066.42	1396.15
